# Supplementary material for: Phyto-Sesquiterpene Lactones Prevent the Development of Multidrug Resistance in TNBC via ABC Transporters Inhibition and STAT3/MYC Signaling
Source: Cancers (Basel). 2025 Apr 14;17(8):1321. doi: 10.3390/cancers17081321 (PMC12026016; doi:10.3390/cancers17081321)
Supplement: Supplementary file 1 [file cancers-17-01321-s001.zip]

Archive with 1 entries (1 files):
- cancers-3537347-supplementary.pdf
